# Supplementary material for: Evaluation of the Effectiveness of a Chronic Ocular Hypertension Mouse Model Induced by Intracameral Injection of Cross-Linking Hydrogel
Source: Front Med (Lausanne). 2021 Mar 22;8:643402. doi: 10.3389/fmed.2021.643402 (PMC8019751; doi:10.3389/fmed.2021.643402)
Supplement: Supplementary file 1 [file Data_Sheet_1.ZIP]

Archive with 15 entries (14 files):
-  IBA1.tif
- __MACOSX/
- __MACOSX/._ IBA1.tif
- tnf≡¥¢é.tif
- __MACOSX/._tnf≡¥¢é.tif
- actin.tif
- __MACOSX/._actin.tif
- il17a Σ╕ïσìê3.15.21.tif
- __MACOSX/._il17a Σ╕ïσìê3.15.21.tif
- actin2 Σ╕ïσìê3.15.21.tif
- __MACOSX/._actin2 Σ╕ïσìê3.15.21.tif
- cd68 Σ╕ïσìê3.15.21.tif
- __MACOSX/._cd68 Σ╕ïσìê3.15.21.tif
- il1≡¥¢â.tif
- __MACOSX/._il1≡¥¢â.tif
